# Supplementary material for: KDM6B Negatively Regulates the Neurogenesis Potential of Apical Papilla Stem Cells via HES1
Source: Int J Mol Sci. 2023 Jun 25;24(13):10608. doi: 10.3390/ijms241310608 (PMC10341966; doi:10.3390/ijms241310608)
Supplement: Supplementary file 1 [file ijms-24-10608-s001.zip]

Archive with 4 entries (3 files):
- ijms-2428922-supplementary/
- ijms-2428922-supplementary/Supplementary Table S1.pdf
- ijms-2428922-supplementary/Supplementary Table S2.pdf
- ijms-2428922-supplementary/Supplementary Table S3.xlsx
