# Supplementary material for: KDM6B Negatively Regulates the Neurogenesis Potential of Apical Papilla Stem Cells via HES1
Source: Int J Mol Sci. 2023 Jun 25;24(13):10608. doi: 10.3390/ijms241310608 (PMC10341966; doi:10.3390/ijms241310608)
Supplement: Supplementary file 1 [file ijms-24-10608-s001.zip › ijms-2428922-supplementary/Supplementary Table S3.xlsx]

## Sheet: sheet
Supplementary Table S3.The upregulated and downregulated pathways in KDM6B overexpressed SCAP
Path_id	Path_name	geneRatio	bgRatio	pvalue	qvalue	enrichScore	style
ko04915	Estrogen signaling pathway	3/39	116/8163	0.00402473	0.098665	9.18	up
ko03030	DNA replication	2/39	42/8163	0.00610595	0.098665	16.9	up
ko05219	Bladder cancer	2/39	46/8163	0.00728994	0.098665	15.43	up
ko04110	Cell cycle	3/39	144/8163	0.00735151	0.098665	7.39	up
ko04113	Meiosis - yeast	2/39	55/8163	0.0103001	0.11059	12.91	up
ko04111	Cell cycle - yeast	2/39	80/8163	0.0210046	0.187936	8.87	up
ko05200	Pathways in cancer	4/39	437/8163	0.0319275	0.244124	3.25	up
ko05205	Proteoglycans in cancer	3/39	263/8163	0.0363793	0.244124	4.05	up
ko03450	Non-homologous end-joining	1/39	15/8163	0.0414753	0.247396	23.66	up
ko04668	TNF signaling pathway	8/39	116/8163	5.55787e-08	5.21e-06	14.44	down
ko05202	Transcriptional misregulation in cancer	7/39	218/8163	6.53521e-05	0.00306123	6.72	down
ko05166	HTLV-I infection	7/39	282/8163	0.000324159	0.00994803	5.2	down
ko05031	Amphetamine addiction	4/39	78/8163	0.000492294	0.00994803	10.73	down
ko04068	FoxO signaling pathway	5/39	142/8163	0.000530934	0.00994803	7.37	down
ko05161	Hepatitis B	5/39	158/8163	0.000862736	0.0128083	6.62	down
ko05132	Salmonella infection	4/39	97/8163	0.00112049	0.0128083	8.63	down
ko04350	TGF-beta signaling pathway	4/39	99/8163	0.00120905	0.0128083	8.46	down
ko04550	Signaling pathways regulating pluripotency of stem cells	5/39	171/8163	0.00123046	0.0128083	6.12	down
ko04933	AGE-RAGE signaling pathway in diabetic complications	4/39	111/8163	0.0018462	0.0157037	7.54	down
ko05030	Cocaine addiction	3/39	53/8163	0.00200269	0.0157037	11.85	down
ko04010	MAPK signaling pathway	6/39	282/8163	0.00201149	0.0157037	4.45	down
ko05221	Acute myeloid leukemia	3/39	66/8163	0.00374823	0.0270116	9.51	down
ko05210	Colorectal cancer	3/39	73/8163	0.00497869	0.0333161	8.6	down
ko05140	Leishmaniasis	3/39	79/8163	0.0062067	0.0387647	7.95	down
ko04380	Osteoclast differentiation	4/39	159/8163	0.00670842	0.0392795	5.27	down
ko04921	Oxytocin signaling pathway	4/39	176/8163	0.00953972	0.0433224	4.76	down
ko04925	Aldosterone synthesis and secretion	3/39	93/8163	0.00972819	0.0433224	6.75	down
ko05323	Rheumatoid arthritis	3/39	93/8163	0.00972819	0.0433224	6.75	down
ko04630	Jak-STAT signaling pathway	4/39	179/8163	0.0101091	0.0433224	4.68	down
ko05206	MicroRNAs in cancer	4/39	179/8163	0.0101091	0.0433224	4.68	down
ko05133	Pertussis	3/39	96/8163	0.0106066	0.0433224	6.54	down
ko04151	PI3K-Akt signaling pathway	6/39	397/8163	0.0106359	0.0433224	3.16	down
ko05020	Prion diseases	2/39	37/8163	0.0133319	0.0520411	11.31	down
ko05142	Chagas disease (American trypanosomiasis)	3/39	110/8163	0.0153045	0.0573517	5.71	down
ko05200	Pathways in cancer	6/39	437/8163	0.0165056	0.0583995	2.87	down
ko04620	Toll-like receptor signaling pathway	3/39	114/8163	0.0168309	0.0583995	5.51	down
ko04915	Estrogen signaling pathway	3/39	116/8163	0.0176251	0.0589711	5.41	down
ko05219	Bladder cancer	2/39	46/8163	0.020168	0.0651524	9.1	down
ko05144	Malaria	2/39	55/8163	0.0281699	0.087969	7.61	down
ko05134	Legionellosis	2/39	63/8163	0.036176	0.109326	6.64	down
ko04214	Apoptosis - fly	2/39	66/8163	0.0393799	0.11529	6.34	down
ko05321	Inflammatory bowel disease (IBD)	2/39	68/8163	0.0415741	0.118025	6.16	down
ko04210	Apoptosis	3/39	172/8163	0.048311	0.133117	3.65	down
